# Supplementary material for: Three Competitive ELISAs to Quantify the D-Antigen Content of Aluminum-Salt Adjuvanted Recombinant Polio VLPs (Types 1, 2, 3) to Enable Preformulation Characterization Studies
Source: Vaccines (Basel). 2026 May 28;14(6):479. doi: 10.3390/vaccines14060479 (PMC13308473; doi:10.3390/vaccines14060479)
Supplement: Supplementary file 1 [file vaccines-14-00479-s001.zip]

Archive with 1 entries (1 files):
- vaccines-4277697-supplementary.pdf
